# Supplementary material for: The General Transcriptional Repressor Tup1 Is Required for Dimorphism and Virulence in a Fungal Plant Pathogen
Source: PLoS Pathog. 2011 Sep 1;7(9):e1002235. doi: 10.1371/journal.ppat.1002235 (PMC3164652; doi:10.1371/journal.ppat.1002235)
Supplement: Table S3 — Altered gene expression by deletion of tup1 gene in the SG200 strain. (XLS) [file ppat.1002235.s013.xls]

## Sheet: Hoja1
Table S3: Altered gene expression by deletion of tup1 gene in the SG200 strain.
	MUMDB1	Probe Set2	Name3	Annotation4	Fold Change5	bE1/bW2 Induction6	Strictly b7	Pheromone Induction8	Fuz7DD Induction9	FunCat10	Pathogenicity11	Filamentation12
1	um04364	W15um008G_at	exg1	probable EXG1 Exo1,3betaglucanase precursor	35.09	-12				CW, CH (Metabolism)
2	um02727	C40um175G_at		probable lysozyme	15.43					CW, CH (Metabolism)
3	um02758	W95um036G_at		related to Chitinase A precursor	14.72	-3.17		-8.2	-130.7	CW, CH (Metabolism)
4	um03485	W95um113G_at		conserved hypothetical protein	8.58					CH (Metabolism)
5	um04885	C115um127G_at		conserved hypothetical protein	8.81					FSTF
6	um00384	W15um280G_at		hypothetical protein	9.35	-5.11		24.1
7	um05226	W45um131G_at		conserved hypothetical protein	6.57
8	um01182	C10um108G_at		related to PUB1 - major polyadenylated RNA-binding protein of nucleus and cytoplasm	6.38					NR (RRM)
9	um02161	C140um157G_at		conserved hypothetical protein	5.69					BD (Ca2+ and lipid)
10	um15096	C65um177G_at		related to cAMP-independent regulatory protein pac2	5.36					ST, CTD	wt (a)	wt (a)
11	um03411	UG12-12b17-77h4_RC_at		probable endo1,4betaxylanase	7.18					CW, CH (Metabolism)
12	um10452	C10um228G_at		related to channel protein	6.26					TP (Ion)
13	um04503	C30um217G_at		related to AlphaNacetylgalactosaminidase precursor	6.24					CW, CH (Metabolism)
14	um04575	C35um211G_at		conserved hypothetical protein	4.75
15	um01351	C25um139G_at		putative protein	4.39
16	um02115	C80um060G_at		conserved hypothetical protein	6.06					AA (Metabolism)
17	um00455	W105um164G_at		related to MIR1 - Phosphate transporter of the mitochondrial carrier (MCF) family	4.18					TP (Mitochondria)
18	um01476	C60um227G_at		probable HXT1 Lowaffinity hexose facilitator	6.54			-2.5		TP
19	um04248	W60um167G_at		putative protein	6.08
20	um04347	W20um109G_at		probable isp4 oligopepteide transporter	4.71					TP (Oligopeptides)
21	um00723	W125um040G_at		related to stress response protein rds1p	4.33					SR
22	um10540	W60um205G_at		related to bluelightinducible Bli3 protein	3.68
23	um01656	C60um135G_at		probable sugar transporter	3.36					TP
24	um00573	W45um110G_at		conserved hypothetical protein	3.56	-6.38		2.1
25	um05033	C30um069G_at		related to glucose/galactose transporter	3.98					TP
26	um00496	W15um028G_at	hmp1	mismatch base pair and cruciform DNA recognition protein Hmp1	3.19
27	um00132	W5um098G_at		hypothetical protein	4.97
28	um00205	W100um192G_at		related to HSP12 heat shock protein	4.6					CH (Metabolism), SR
29	um01070	W50um095G_at		related to cyclopropane-fatty-acyl-phospholipid synthase	3.06	-7.08		-2.8		Lipid (Metabolism)
30	um02212	W15um126G_at		related to trehalase precursor	3.31	-3.66				CH (Metabolism)
31	um11407	C79um161G_at		conserved hypothetical protein	4.22					CTD
32	um02974	C10um249G_at		related to AUT4 - breakdown of autophagic vesicles inside the vacuole	2.95					TP
33	um05122	W85um133G_at		related to carboxylic acid transport protein JEN1	5.93					TP
34	um02701.2	W180um175G_at		hypothetical protein	4.95
35	um15025	C75um146G_at		hypothetical protein	3.02			-2.4		CH (Metabolism)
36	um00116	C29um022G_at		related to nicotinamide mononucleotide permease	3.16					TP
37	um01335	W95um139G_at		probable glutaryl-CoA dehydrogenase	2.99					CH (Metabolism)
38	um06391	W110um071G_at		related to multidrug resistant protein	2.88					TP, SR
39	um11873	C20um222G_at	fer10	hypothetical protein	3.32	-2.15
40	um03524	C125um013G_at		related to peroxisomal amine oxidase (copper-containing)	6.32					RR
41	um04742	C45um186G_at		related to stomatin	4.01					BD (Protein), TP
42	um00013	C70um209G_at		conserved hypothetical protein	3.35	-2.86				CW
43	um04410	W35um258G_at		probable siderophore iron transporter mirC	3			-2.1	-7.1	TP
44	um02709	W130um175G_x_at	hht1	probable HHT1 histone H3	2.54	-1.34				DNA
45	um05420	UG20-14c16-128g4_RC_at		related to vacuolar transport protein ESP1	2.43					TP (Divalent cations)
46	um03523	W130um013G_at		probable aldehyde dehydrogenase	3.05					AA, CH (Metabolism)
47	um10319	UG22-1c18-45f9_RC_at		hypothetical protein	2.84	-6.28		-3.2
48	um03556	C115um031G_at		hypothetical protein	2.54
49	um00647	W135um054G_at		conserved hypothetical protein	3.25
50	um00079	C155um171G_at		conserved hypothetical protein	2.71					RR
51	um01805	C140um074G_at		conserved hypothetical protein	2.68
52	um05633	W20um114G_at		conserved hypothetical protein	3.08	-3.37		-5.2	-3.2	CW
53	um01847	C35um195G_at		conserved hypothetical protein	2.96
54	um01269	W50um010G_at		conserved hypothetical protein	2.81					RR
55	um04506	C15um217G_at		hypothetical protein	2.6					ST
56	um03775	C50um140G_at		related to MCR1 cytochromeb5 reductase	2.25					RR
57	um02392	W55um253G_at		putative protein	2.37
58	um10189	C160um132G_at	sid2	Sid2 Ferrichrome siderophore peptide synthetase	2.16					TP
59	um02707	C140um175G_at		hypothetical protein	2.47
60	um03876.2	CLUSTER59_RC_at		related to chloride channel protein	-2.17	3.5				TP (Ion)
61	um01136	W20um050G_at		conserved hypothetical protein	-3.38					TP
62	um04145	C52um065G_at		conserved hypothetical Ustilago-specific protein	-2.19
63	um11063.2	W35um144G_at		conserved hypothetical protein (N-terminal fragment)	-2.31	9.64	sb	-5.6
64	um05036	C45um069G_at		related to endo1,3(4)betaglucanase	-2.63			4.9	6.3	CW
65	um02381	W45um026G_at		conserved hypothetical protein	-2.15					CW
66	um00465	C60um164G_at		hypothetical protein	-2.36	7.74
67	um06367	W10um071G_at		putative protein	-2.41	3.83
68	um06158	W175um086G_at		probable glutaminase A	-2.16	10.34				AA (Metabolism)
69	um04370	C145um145G_at		conserved hypothetical protein	-2.48
70	um00738	W50um040G_at		hypothetical protein	-3.12	17.31
71	um05459	W57um284G_at		conserved hypothetica Ustilago-specific protein	-2.37
72	um02377	W60um026G_at		probable cytochrome c peroxidase precursor	-2.24					SR
73	um01711	C160um119G_at		related to Glucose dehydrogenase [acceptor] precursor	-3.17	1.91				CH (Metabolism)
74	um11413	W20um161G_at		putative protein	-2.88	24.17	sb				wt (b)
75	um10403	C40um236G_at		conserved hypothetica Ustilago-specific protein	-3.21	6.24	sb				wt (c)
76	um10777	C65um197G_at		conserved hypothetical protein	-2.48	3.15
77	um04816	W155um188G_at		related to Endoglucanase 1 precursor	-2.69	3.04	*			CW
78	um03440	C56um284G_at		conserved hypothetical Ustilago-specific protein	-2.39
79	um01014	C85um106G_at		conserved hypothetical protein	-2.61	3.01		3.3		RR
80	um10901	C120um211G_at		probable polyubiquitin	-2.66	1.86		3.2		PD
81	um00578	C20um110G_at	bW	bW1 b locus protein W1	-3.51			16.8	4.4	TxnF (HD)	Non pathogenic (d)	Non filamentous (b, d)
82	um01949	C140um003G_at		putative protein	-3.49	238.46	sb				wt (b)
83	um02301	W15um006G_at		related to C2H2-type zinc finger protein	-3.41	-3.85				ZF
84	um03115	C110um021G_at		related to Sge1 drug resistance protein	-3.1	-12.65				TP
85	um03006	W65um120G_at		probable Aldoketo reductase yakc [NADP+]	-3.16
86	um04939	C50um032G_at		probable arginase	-2.83					AA (Metabolism), SR
87	um10107	C125um165G_at	mpk1	probable mitogenactivated protein kinase MpkA	-2.87					ST
88	um01788	C220um074G_at		related to deacetylase	-3.68
89	um00446	C15um165G_at		probable betaglucosidase	-3.29	2.95	*
90	um11365	W130um119G_at		conserved hypothetical protein	-2.94
91	um02517	C45um161G_at	gpa2	guanine nucleotide-binding protein alpha2 subunit	-2.95	7.6				ST	wt (e)
92	um03995	C140um055G_at		related to JLP1 - Fe(II)-dependent sufonate/alpha-ketoglutarate dioxygenase	-3.84					CH, sulfur (Metabolism)
93	um12052	W25um110G_at	bE1	b mating type locus, bE1 allele	-4.19			150.9	23.5	TxnF (HD)	Non pathogenic (d)	Non filamentous (b, d)
94	um11587	W69um256G_at		putative protein	-3.4
95	um00792	W80um148G_at	dik1	conserved hypothetical Ustilagospecific protein	-15.93	2.35					wt (b)
96	um12271	C55um211G_at	ssp1	putative dioxygenase Ssp1	-4.57						wt (f)
97	um04807	C100um188G_at		conserved hypothetical protein	-2.95			-2.3			wt (a)
98	um06440	C15um214G_at		conserved hypothetical protein	-3.6			8.9
99	um02219	C172um281G_at		putative protein	-3.46
100	um02215	W191um281G_at		related to dibenzothiophene desulfurizing enzyme	-4.47
101	um02625	W105um138G_at	dur3	probable DUR3 - Urea permease	-4.41					TP
102	um11562	W70um170G_at	hum2	hydrophobin 2	-4.99					CW	wt (g)	Sligthtly afected (g)
103	um04357	W60um008G_at		related to endo1,6betadglucanase precursor	-4.55	1.85	sb*			CH (Metabolism)	wt (b)
104	um03694.2	C87um130G_at		conserved hypothetical protein	-8.29
105	um01718	C135um119G_at		probable glucosamine-6-phosphate isomerase	-5.64
106	um02984	C60um249G_at		related to Dibenzothiophene desulfurization enzyme C	-8.09
107	um06266	W40um273G_at		putative protein	-7.51
108	um12033	W25um216G_at	rop1	HMG-box transcription factor (C-terminal fragment)	-6.45					TxnF (HMG)	wt (h)	Highly affected (h)
109	um05731	W55um073G_at		conserved hypothetical protein	-7.99	4.7				AA (Metabolism)
110	um00102	W105um049G_at		conserved hypothetical protein	-15.52
111	um11112	CLUSTER10_RC_at		related to Versicolorin B synthase	-13.94
112	um04106	UG14-20g22-75d12_RC_at		related to Omethyltransferase B	-16.53
113	um02796	C45um043G_at		probable ATPbinding multidrug cassette transport p...	-13.72					TP, SR
114	um06332	C65um198G_at		Egl1 Endoglucanase 1 precursor (egl1)	-15.05	13.65	sb*			CW, CH (Metabolism)	wt (i)
115	um00027	W130um209G_at		putative protein	-28.61	3.55
	um10828	C25um237G_at	tup1	probable TUP1 general transcription repressor	-50.46
	Index
	1. Genes derived from MUMDB (http://mips.qsf.de/genre/proj/ustilago/)
	2. Probe Set on Affymetrix custom array UstilagoA defines region for detection of corresponding genes (MUMDB)
	3. Annotation derived from MUMDB
	4. Gene name according to literature or MUMDB
	5. Fold induction/repression in SG200Δtup1 compared to the wild-type SG200 strain
	6. Fold induction/repression upon b-induction according to Heimel et al (2010) PLoS Pathogens 6(8): e1001035. doi:10.1371/journal.ppat.1001035
	7. Stricktly b-dependent expression according to Heimel et al (2010) PLoS Pathogens 6(8): e1001035. doi:10.1371/journal.ppat.1001035 is indicated as sb
	* Classified in GO category "Carbohidrate metabolic process"
	8. Fold induction/repression in response to pheromone according to Zarnack K et al (2008) Mol. Mocrobiol. 69(4): 1041-1053
	9. Fold induction/repression upon fuz7DD induction according to Zarnack et al (2008) Mol. Microbiol. 69(4):1041-1053
	10. Functional Category based on manual annotation considering GO annotations and FunCat classification at MUMDB
	AA = aminoacids
	CH = carbohidrates
	CW = cell wall
	FSTF = Fungal Specific Transcription Factor
	NR = Nucleotide related
	RRM (RNA recognition motif)
	BD = Binding motif
	ST = Signal transduction
	CTD = Cell type differentiation
	TP = Transport
	SR = Stress response
	PD = Protein degradation
	TxnF = Transcription factor
	HD = Homeodomain
	ZF = Zinc Finger
	HMG = High Mobility Group
	11. Deletion phenotype in regard to pathogenicity
	12. Deletion phenotype in regard to filamentation
	(a) This study
	(b) Heimel K et al (2010) PLoS Pathogens 6(8): e1001035. doi:10.1371/journal.ppat.1001035
	(c) Kämper J et al (2006) Nature 444: 97-101
	(d) Wahl R et al (2010) Mol Mic 75, 208–220
	(e) Regenfelder E et al (1997) EMBO J. 16(8): 1934-1942
	(f) Huber SM et al (2002) Mol Genet Genomics 267(6): 757-771
	(g) Teertstra WR et al (2006) Microbiology 152: 3607-3612
	(h) Brefort T et al (2005) Eukaryotic Cell 4:379-391
	(i) Schauwecker F et al (1995) Biol. Chem Hoppe-Seyler 376(10): 617-625
