# Supplementary material for: The General Transcriptional Repressor Tup1 Is Required for Dimorphism and Virulence in a Fungal Plant Pathogen
Source: PLoS Pathog. 2011 Sep 1;7(9):e1002235. doi: 10.1371/journal.ppat.1002235 (PMC3164652; doi:10.1371/journal.ppat.1002235)
Supplement: Table S4 — Enrichment analysis for GO-categories of Tup1-regulated genes. (XLS) [file ppat.1002235.s014.xls]

## Sheet: Hoja1
	Table S4: Enrichment analysis for GO-categories of Tup1-regulated genes.
	Tup1-repressed genes
	GO Term	Name	FDR1	FWER2	single test p-Value	# in test group	# in reference group	# non annot test	# non annot reference group	Over/Under3
	GO:0009987	cellular process	0	0	0.00023	5	1758	34	2643	under
	GO:0044464	cell part	0	0	0.00078	8	2040	31	2361	under
	GO:0044237	cellular metabolic process	0	0	0.0019	5	1536	34	2865	under
	GO:0044424	intracellular part	0	0	0.0025	7	1780	32	2621	under
	GO:0009058	biosynthetic process	0	0	0.0037	4	1312	35	3089	under
	GO:0043170	macromolecule metabolic process	0	0	0.006	4	1253	35	3148	under
	GO:0019538	protein metabolic process	0	0	0.007	1	739	38	3662	under
	GO:0034641	cellular nitrogen compound metabolic process	0	0	0.022	3	939	36	3462	under
	GO:0006139	nucleobase, nucleoside, nucleotide and nucleic acid metabolic process	0	0	0.022	3	939	36	3462	under
	GO:0006807	nitrogen compound metabolic process	0	0	0.022	3	939	36	3462	under
	GO:0043234	protein complex	0	0	0.025	0	400	39	4001	under
	GO:0005737	cytoplasm	0	0	0.029	0	385	39	4016	under
	GO:0044260	cellular macromolecule metabolic process	0	0	0.029	4	1047	35	3354	under
	GO:0005515	protein binding	0	0	0.029	1	576	38	3825	under
	GO:0003676	nucleic acid binding	0	0	0.035	3	875	36	3526	under
	GO:0043226	organelle	0	0	0.036	7	1424	32	2977	under
	GO:0032991	macromolecular complex	0	0	0.042	1	533	38	3868	under
	GO:0000166	nucleotide binding	0	0	0.045	3	841	36	3560	under
	GO:0043229	intracellular organelle	0	0	0.047	7	1380	32	3021	under
	GO:0044267	cellular protein metabolic process	0	0	0.047	1	519	38	3882	under
	GO:0065007	biological regulation	0	0	0.052	2	668	37	3733	under
	GO:0044238	primary metabolic process	0	0	0.055	12	1967	27	2434	under
	GO:0050789	regulation of biological process	0	0	0.056	2	658	37	3743	under
	GO:0016740	transferase activity	0	0	0.071	2	627	37	3774	under
	GO:0005488	binding	0	0	0.076	18	2589	21	1812	under
	GO:0043412	macromolecule modification	0	0	0.078	0	280	39	4121	under
	GO:0006464	protein modification process	0	0	0.078	0	280	39	4121	under
	GO:0044446	intracellular organelle part	0	0	0.092	0	262	39	4139	under
	GO:0044422	organelle part	0	0	0.092	0	262	39	4139	under
	GO:0044428	nuclear part	0	0	0.11	0	245	39	4156	under
	GO:0043227	membrane-bounded organelle	0	0	0.13	6	1070	33	3331	under
	GO:0043231	intracellular membrane-bounded organelle	0	0	0.13	6	1070	33	3331	under
	GO:0032502	developmental process	0	0	0.16	0	203	39	4198	under
	GO:0034645	cellular macromolecule biosynthetic process	0	0	0.16	3	640	36	3761	under
	GO:0009059	macromolecule biosynthetic process	0	0	0.16	3	640	36	3761	under
	GO:0044249	cellular biosynthetic process	0	0	0.16	3	640	36	3761	under
	GO:0016772	transferase activity, transferring phosphorus-containing groups	0	0	0.18	0	192	39	4209	under
	GO:0016301	kinase activity	0	0	0.18	0	192	39	4209	under
	GO:0044444	cytoplasmic part	0	0	0.18	5	885	34	3516	under
	GO:0016043	cellular component organization	0	0	0.18	1	347	38	4054	under
	GO:0003723	RNA binding	0	0	0.18	0	190	39	4211	under
	GO:0005634	nucleus	0	0	0.18	3	618	36	3783	under
	GO:0005829	cytosol	0	0	0.19	1	339	38	4062	under
	GO:0005622	intracellular	0	0	0.19	1	335	38	4066	under
	GO:0008152	metabolic process	0	0	0.21	21	2709	18	1692	under
	GO:0090304	nucleic acid metabolic process	0	0	0.23	3	582	36	3819	under
	GO:0003677	DNA binding	0	0	0.24	2	443	37	3958	under
	GO:0045184	establishment of protein localization	0	0	0.26	0	150	39	4251	under
	GO:0015031	protein transport	0	0	0.26	0	150	39	4251	under
	GO:0007275	multicellular organismal development	0	0	0.26	0	149	39	4252	under
	GO:0032501	multicellular organismal process	0	0	0.26	0	149	39	4252	under
	GO:0008233	peptidase activity	0	0	0.28	0	143	39	4258	under
	GO:0007049	cell cycle	0	0	0.28	0	143	39	4258	under
	GO:0006350	transcription	0	0	0.31	2	397	37	4004	under
	GO:0043232	intracellular non-membrane-bounded organelle	0	0	0.31	2	393	37	4008	under
	GO:0043228	non-membrane-bounded organelle	0	0	0.31	2	393	37	4008	under
	GO:0005783	endoplasmic reticulum	0	0	0.32	0	129	39	4272	under
	GO:0016773	phosphotransferase activity, alcohol group as acceptor	0	0	0.34	0	121	39	4280	under
	GO:0004672	protein kinase activity	0	0	0.34	0	121	39	4280	under
	GO:0016787	hydrolase activity	0	0	0.35	6	855	33	3546	under
	GO:0006412	translation	0	0	0.35	1	248	38	4153	under
	GO:0003824	catalytic activity	0	0	0.36	19	2327	20	2074	under
	GO:0016788	hydrolase activity, acting on ester bonds	0	0	0.37	0	111	39	4290	under
	GO:0006811	ion transport	0	0	0.41	0	101	39	4300	under
	GO:0006996	organelle organization	0	0	0.41	1	222	38	4179	under
	GO:0005654	nucleoplasm	0	0	0.42	0	98	39	4303	under
	GO:0006259	DNA metabolic process	0	0	0.42	1	216	38	4185	under
	GO:0030234	enzyme regulator activity	0	0	0.44	0	93	39	4308	under
	GO:0005730	nucleolus	0	0	0.44	0	91	39	4310	under
	GO:0005856	cytoskeleton	0	0	0.44	0	91	39	4310	under
	GO:0007165	signal transduction	0	0	0.46	1	203	38	4198	under
	GO:0023060	signal transmission	0	0	0.46	1	203	38	4198	under
	GO:0050794	regulation of cellular process	0	0	0.46	1	203	38	4198	under
	GO:0023046	signaling process	0	0	0.46	1	203	38	4198	under
	GO:0006091	generation of precursor metabolites and energy	0	0	0.48	0	82	39	4319	under
	GO:0004518	nuclease activity	0	0	0.51	0	76	39	4325	under
	GO:0044281	small molecule metabolic process	0	0	0.51	1	185	38	4216	under
	GO:0006519	cellular amino acid and derivative metabolic process	0	0	0.51	1	185	38	4216	under
	GO:0005794	Golgi apparatus	0	0	0.52	0	74	39	4327	under
	GO:0003700	transcription factor activity	0	0	0.52	1	180	38	4221	under
	GO:0007010	cytoskeleton organization	0	0	0.56	0	66	39	4335	under
	GO:0009653	anatomical structure morphogenesis	0	0	0.56	0	65	39	4336	under
	GO:0030528	transcription regulator activity	0	0	0.59	2	263	37	4138	under
	GO:0009055	electron carrier activity	0	0	0.59	0	59	39	4342	under
	GO:0006629	lipid metabolic process	0	0	0.6	1	156	38	4245	under
	GO:0030154	cell differentiation	0	0	0.61	0	56	39	4345	under
	GO:0048869	cellular developmental process	0	0	0.61	0	56	39	4345	under
	GO:0000003	reproduction	0	0	0.61	0	56	39	4345	under
	GO:0000228	nuclear chromosome	0	0	0.61	0	55	39	4346	under
	GO:0008135	translation factor activity, nucleic acid binding	0	0	0.61	0	55	39	4346	under
	GO:0005198	structural molecule activity	0	0	0.62	1	148	38	4253	under
	GO:0005886	plasma membrane	0	0	0.62	0	53	39	4348	under
	GO:0016020	membrane	0	0	0.62	0	53	39	4348	under
	GO:0005840	ribosome	0	0	0.66	1	135	38	4266	under
	GO:0030529	ribonucleoprotein complex	0	0	0.66	1	135	38	4266	under
	GO:0042592	homeostatic process	0	0	0.7	0	41	39	4360	under
	GO:0019725	cellular homeostasis	0	0	0.7	0	41	39	4360	under
	GO:0065008	regulation of biological quality	0	0	0.7	0	41	39	4360	under
	GO:0031975	envelope	0	0	0.7	0	40	39	4361	under
	GO:0043169	cation binding	0.028	0.55	0.72	0	37	39	4364	under
	GO:0046872	metal ion binding	0.028	0.55	0.72	0	37	39	4364	under
	GO:0005509	calcium ion binding	0.028	0.55	0.72	0	37	39	4364	under
	GO:0043167	ion binding	0.028	0.55	0.72	0	37	39	4364	under
	GO:0009056	catabolic process	0.028	0.55	0.72	3	302	36	4099	under
	Tup1-activated genes
	GO Term	Name	FDR1	FWER2	single test p-Value	# in test group	# in reference group	# non annot test	# non annot reference group	Over/Under3
	GO:0005515	protein binding	0	0	0.0057	0	577	37	3826	under
	GO:0032991	macromolecular complex	0	0	0.0085	0	534	37	3869	under
	GO:0019538	protein metabolic process	0	0	0.0097	1	739	36	3664	under
	GO:0043170	macromolecule metabolic process	0	0	0.028	5	1252	32	3151	under
	GO:0043234	protein complex	0	0	0.03	0	400	37	4003	under
	GO:0044464	cell part	0	0	0.031	11	2037	26	2366	under
	GO:0043232	intracellular non-membrane-bounded organelle	0	0	0.031	0	395	37	4008	under
	GO:0043228	non-membrane-bounded organelle	0	0	0.031	0	395	37	4008	under
	GO:0044424	intracellular part	0	0	0.032	9	1778	28	2625	under
	GO:0005829	cytosol	0	0	0.052	0	340	37	4063	under
	GO:0044267	cellular protein metabolic process	0	0	0.058	1	519	36	3884	under
	GO:0044237	cellular metabolic process	0	0	0.062	8	1533	29	2870	under
	GO:0009987	cellular process	0	0	0.076	10	1753	27	2650	under
	GO:0005488	binding	0	0	0.079	17	2590	20	1813	under
	GO:0006807	nitrogen compound metabolic process	0	0	0.081	4	938	33	3465	under
	GO:0034641	cellular nitrogen compound metabolic process	0	0	0.081	4	938	33	3465	under
	GO:0006139	nucleobase, nucleoside, nucleotide and nucleic acid metabolic process	0	0	0.081	4	938	33	3465	under
	GO:0016740	transferase activity	0	0	0.088	2	627	35	3776	under
	GO:0044260	cellular macromolecule metabolic process	0	0	0.098	5	1046	32	3357	under
	GO:0043226	organelle	0	0	0.11	8	1423	29	2980	under
	GO:0006412	translation	0	0	0.12	0	249	37	4154	under
	GO:0044428	nuclear part	0	0	0.12	0	245	37	4158	under
	GO:0043229	intracellular organelle	0	0	0.14	8	1379	29	3024	under
	GO:0006259	DNA metabolic process	0	0	0.16	0	217	37	4186	under
	GO:0005737	cytoplasm	0	0	0.16	1	384	36	4019	under
	GO:0009058	biosynthetic process	0	0	0.19	8	1308	29	3095	under
	GO:0003723	RNA binding	0	0	0.2	0	190	37	4213	under
	GO:0005622	intracellular	0	0	0.22	1	335	36	4068	under
	GO:0044444	cytoplasmic part	0	0	0.22	5	885	32	3518	under
	GO:0003676	nucleic acid binding	0	0	0.23	5	873	32	3530	under
	GO:0045184	establishment of protein localization	0	0	0.28	0	150	37	4253	under
	GO:0015031	protein transport	0	0	0.28	0	150	37	4253	under
	GO:0008233	peptidase activity	0	0	0.3	0	143	37	4260	under
	GO:0007049	cell cycle	0	0	0.3	0	143	37	4260	under
	GO:0006464	protein modification process	0	0	0.31	1	279	36	4124	under
	GO:0043412	macromolecule modification	0	0	0.31	1	279	36	4124	under
	GO:0030529	ribonucleoprotein complex	0	0	0.31	0	136	37	4267	under
	GO:0005840	ribosome	0	0	0.31	0	136	37	4267	under
	GO:0009059	macromolecule biosynthetic process	0	0	0.36	4	639	33	3764	under
	GO:0044249	cellular biosynthetic process	0	0	0.36	4	639	33	3764	under
	GO:0034645	cellular macromolecule biosynthetic process	0	0	0.36	4	639	33	3764	under
	GO:0044238	primary metabolic process	0	0	0.37	15	1964	22	2439	under
	GO:0005623	cell	0	0	0.38	4	628	33	3775	under
	GO:0016788	hydrolase activity, acting on ester bonds	0	0	0.39	0	111	37	4292	under
	GO:0005694	chromosome	0	0	0.4	0	107	37	4296	under
	GO:0000166	nucleotide binding	0	0	0.43	6	838	31	3565	under
	GO:0005739	mitochondrion	0	0	0.43	1	225	36	4178	under
	GO:0005654	nucleoplasm	0	0	0.44	0	98	37	4305	under
	GO:0016043	cellular component organization	0	0	0.44	2	346	35	4057	under
	GO:0006996	organelle organization	0	0	0.44	1	222	36	4181	under
	GO:0043231	intracellular membrane-bounded organelle	0	0	0.44	8	1068	29	3335	under
	GO:0043227	membrane-bounded organelle	0	0	0.44	8	1068	29	3335	under
	GO:0090304	nucleic acid metabolic process	0	0	0.45	4	581	33	3822	under
	GO:0030234	enzyme regulator activity	0	0	0.46	0	93	37	4310	under
	GO:0005856	cytoskeleton	0	0	0.46	0	91	37	4312	under
	GO:0005730	nucleolus	0	0	0.46	0	91	37	4312	under
	GO:0050794	regulation of cellular process	0	0	0.49	1	203	36	4200	under
	GO:0023046	signaling process	0	0	0.49	1	203	36	4200	under
	GO:0023060	signal transmission	0	0	0.49	1	203	36	4200	under
	GO:0007165	signal transduction	0	0	0.49	1	203	36	4200	under
	GO:0016301	kinase activity	0	0	0.52	1	191	36	4212	under
	GO:0016772	transferase activity, transferring phosphorus-containing groups	0	0	0.52	1	191	36	4212	under
	GO:0004518	nuclease activity	0	0	0.53	0	76	37	4327	under
	GO:0009056	catabolic process	0	0	0.53	2	303	35	4100	under
	GO:0005794	Golgi apparatus	0	0	0.54	0	74	37	4329	under
	GO:0007010	cytoskeleton organization	0	0	0.57	0	66	37	4337	under
	GO:0009653	anatomical structure morphogenesis	0	0	0.58	0	65	37	4338	under
	GO:0005634	nucleus	0	0	0.58	5	616	32	3787	under
	GO:0006629	lipid metabolic process	0	0	0.62	1	156	36	4247	under
	GO:0048869	cellular developmental process	0	0	0.62	0	56	37	4347	under
	GO:0030154	cell differentiation	0	0	0.62	0	56	37	4347	under
	GO:0044422	organelle part	0	0	0.63	2	260	35	4143	under
	GO:0044446	intracellular organelle part	0	0	0.63	2	260	35	4143	under
	GO:0000228	nuclear chromosome	0	0	0.63	0	55	37	4348	under
	GO:0008135	translation factor activity, nucleic acid binding	0	0	0.63	0	55	37	4348	under
	GO:0016020	membrane	0	0	0.64	0	53	37	4350	under
	GO:0005886	plasma membrane	0	0	0.64	0	53	37	4350	under
	GO:0005198	structural molecule activity	0	0	0.65	1	148	36	4255	under
	GO:0050896	response to stimulus	0	0	0.68	2	237	35	4166	under
	GO:0065007	biological regulation	0	0	0.68	6	664	31	3739	under
	GO:0003677	DNA binding	0	0	0.69	4	441	33	3962	under
	GO:0050789	regulation of biological process	0	0	0.69	6	654	31	3749	under
	GO:0005783	endoplasmic reticulum	0	0	0.71	1	128	36	4275	under
	GO:0031975	envelope	0	0	0.71	0	40	37	4363	under
	GO:0006950	response to stress	0	0	0.72	2	221	35	4182	under
	GO:0016773	phosphotransferase activity, alcohol group as acceptor	0	0	0.73	1	120	36	4283	under
	GO:0004672	protein kinase activity	0	0	0.73	1	120	36	4283	under
	GO:0005975	carbohydrate metabolic process	0.011	0.0043	0.00022	8	197	29	4206	over	um04357, um06332, um04816, um01718, um00446, um02381, um01788, um00102
	GO:0016209	antioxidant activity	0.011	0.0053	0.00028	3	13	34	4390	over	um02377, um12271, um03694.2
	GO:0005509	calcium ion binding	0.032	0.55	0.73	0	37	37	4366	under
	GO:0046872	metal ion binding	0.032	0.55	0.73	0	37	37	4366	under
	GO:0043167	ion binding	0.032	0.55	0.73	0	37	37	4366	under
	GO:0043169	cation binding	0.032	0.55	0.73	0	37	37	4366	under
	Index
	1) False Discovery Rate
	2) Family Wide Error Rate
	3) Representation of the test group: under = under-represented; over = over-represented
	Gene names according to MIPS Ustilago maydis database (MUMDB) belonging to each over-represented category are indicated at the right side.
